# Supplementary material for: Two new European long-legged hoverfly species of the Eumerusbinominatus species subgroup (Diptera, Syrphidae)
Source: Zookeys. 2019 Jul 1;858:91–108. doi: 10.3897/zookeys.858.34663 (PMC6614168; doi:10.3897/zookeys.858.34663)
Supplement: XML Treatment for binominatus [file zookeys.858.34663-treatment1.xml]

<!DOCTYPE tp:taxon-treatment
  PUBLIC "-//TaxonX//DTD Taxonomic Treatment Publishing DTD v0 20100105//EN" "tax-treatment-NSO.dtd">
<tp:taxon-treatment xmlns:tp="http://www.plazi.org/taxpub"><tp:treatment-meta><kwd-group><label>Taxon classification</label><kwd><named-content xmlns:xlink="http://www.w3.org/1999/xlink" content-type="kingdom">Animalia</named-content></kwd><kwd><named-content xmlns:xlink="http://www.w3.org/1999/xlink" content-type="order">Diptera</named-content></kwd><kwd><named-content xmlns:xlink="http://www.w3.org/1999/xlink" content-type="family">Syrphidae</named-content></kwd></kwd-group><mixed-citation publication-type="journal"><person-group><name><surname>Grković</surname><given-names>Ana</given-names></name><name><surname>Smit</surname><given-names>John</given-names></name><name><surname>Radenković</surname><given-names>Snežana</given-names></name><name><surname>Vujić</surname><given-names>Ante</given-names></name><name><surname>van Steenis</surname><given-names>Jeroen</given-names></name></person-group><article-title>Two new European long-legged hoverfly species of the <italic><tp:taxon-name><tp:taxon-name-part taxon-name-part-type="genus" reg="Eumerus">Eumerus</tp:taxon-name-part><tp:taxon-name-part taxon-name-part-type="species" reg="binominatus">binominatus</tp:taxon-name-part></tp:taxon-name></italic> species subgroup (<tp:taxon-name><tp:taxon-name-part taxon-name-part-type="order">Diptera</tp:taxon-name-part></tp:taxon-name>, <tp:taxon-name><tp:taxon-name-part taxon-name-part-type="family">Syrphidae</tp:taxon-name-part></tp:taxon-name>)</article-title><source>Zookeys</source><day>01</day><month>7</month><year>2019</year><volume>858</volume><fpage>91</fpage><lpage>108</lpage><pub-id pub-id-type="doi">10.3897/zookeys.858.34663</pub-id></mixed-citation></tp:treatment-meta><tp:nomenclature><label>Species subgroup</label><tp:taxon-name>
                        <tp:taxon-name-part taxon-name-part-type="genus" reg="Eumerus"/>
                        <tp:taxon-name-part taxon-name-part-type="species" reg="binominatus">binominatus</tp:taxon-name-part>
                      </tp:taxon-name></tp:nomenclature><tp:treatment-sec sec-type="diagnosis" id="SECID0EIBAE"><title>Diagnosis.</title><p>Eyes densely whitish, pilose. Basoflagellomere relatively small, only about twice size of pedicel, oval to squarish in shape, with only a few short radial wrinkles. Male eyes holoptic or narrowly dichoptic. Abdomen short and stout (Fig. <xref ref-type="fig" rid="F4">4C</xref>). Posterior lobe of surstylus simple, well developed.</p></tp:treatment-sec><tp:treatment-sec sec-type="remarks" id="SECID0ESBAE"><title>Remarks.</title><p>The <italic><tp:taxon-name><tp:taxon-name-part taxon-name-part-type="genus" reg="Eumerus">Eumerus</tp:taxon-name-part><tp:taxon-name-part taxon-name-part-type="species" reg="binominatus">binominatus</tp:taxon-name-part></tp:taxon-name></italic> subgroup shares all characters of the <italic><tp:taxon-name><tp:taxon-name-part taxon-name-part-type="genus" reg="Eumerus"/><tp:taxon-name-part taxon-name-part-type="species" reg="tricolor">tricolor</tp:taxon-name-part></tp:taxon-name></italic> group (<xref ref-type="bibr" rid="B11">Grković et al. 2017</xref>) but can easily be recognized within this group by the extremely long and slender legs in males, especially obvious in the metaleg, where the width of the widest part of metafemur is equal or less than one fifth of the length of the metafemur (Fig. <xref ref-type="fig" rid="F4">4D–F</xref>). <italic><tp:taxon-name><tp:taxon-name-part taxon-name-part-type="genus" reg="Eumerus">Eumerus</tp:taxon-name-part><tp:taxon-name-part taxon-name-part-type="species" reg="niveitibia">niveitibia</tp:taxon-name-part></tp:taxon-name></italic> is a Mediterranean species from the <italic><tp:taxon-name><tp:taxon-name-part taxon-name-part-type="genus" reg="Eumerus"/><tp:taxon-name-part taxon-name-part-type="species" reg="tricolor">tricolor</tp:taxon-name-part></tp:taxon-name></italic> group which shares several characters with members of <italic><tp:taxon-name><tp:taxon-name-part taxon-name-part-type="genus" reg="Eumerus"/><tp:taxon-name-part taxon-name-part-type="species" reg="binominatus">binominatus</tp:taxon-name-part></tp:taxon-name></italic> subgroup, e.g. long pilosity on eyes and thorax, similar heart-shaped abdomen with large white pollinose maculae on tergites, but it is clearly differentiated by the long eye-contiguity <!--PageBreak -->in male, metafemur clearly thickened and by characteristic snow-white pilosity dorsally on metatibia. Furthermore, the posterior lobe of the surstylus in <italic><tp:taxon-name><tp:taxon-name-part taxon-name-part-type="genus" reg="Eumerus">E.</tp:taxon-name-part><tp:taxon-name-part taxon-name-part-type="species" reg="niveitibia">niveitibia</tp:taxon-name-part></tp:taxon-name></italic> is much smaller than in <italic><tp:taxon-name><tp:taxon-name-part taxon-name-part-type="genus" reg="Eumerus">E.</tp:taxon-name-part><tp:taxon-name-part taxon-name-part-type="species" reg="binominatus">binominatus</tp:taxon-name-part></tp:taxon-name></italic> species subgroup. Females of <italic><tp:taxon-name><tp:taxon-name-part taxon-name-part-type="genus" reg="Eumerus">E.</tp:taxon-name-part><tp:taxon-name-part taxon-name-part-type="species" reg="niveitibia">niveitibia</tp:taxon-name-part></tp:taxon-name></italic> are similar in appearance with the females of <italic><tp:taxon-name><tp:taxon-name-part taxon-name-part-type="genus" reg="Eumerus"/><tp:taxon-name-part taxon-name-part-type="species" reg="binominatus">binominatus</tp:taxon-name-part></tp:taxon-name></italic> subgroup, but can be differentiated by a slenderer metafemur and characteristic curvature on the metatibia in the <italic><tp:taxon-name><tp:taxon-name-part taxon-name-part-type="genus" reg="Eumerus"/><tp:taxon-name-part taxon-name-part-type="species" reg="binominatus">binominatus</tp:taxon-name-part></tp:taxon-name></italic> subgroup females.</p><p><italic><tp:taxon-name><tp:taxon-name-part taxon-name-part-type="genus" reg="Eumerus">E.</tp:taxon-name-part><tp:taxon-name-part taxon-name-part-type="species" reg="selevini">selevini</tp:taxon-name-part></tp:taxon-name></italic> Stackelberg, 1949 is a middle-Asian species similar to the <italic><tp:taxon-name><tp:taxon-name-part taxon-name-part-type="genus" reg="Eumerus"/><tp:taxon-name-part taxon-name-part-type="species" reg="binominatus">binominatus</tp:taxon-name-part></tp:taxon-name></italic> subgroup, based on the slender metafemur. The head of this species is very similar to that in <italic><tp:taxon-name><tp:taxon-name-part taxon-name-part-type="genus" reg="Eumerus">E.</tp:taxon-name-part><tp:taxon-name-part taxon-name-part-type="species" reg="binominatus">binominatus</tp:taxon-name-part></tp:taxon-name></italic> and <italic><tp:taxon-name><tp:taxon-name-part taxon-name-part-type="genus" reg="Eumerus">E.</tp:taxon-name-part><tp:taxon-name-part taxon-name-part-type="species" reg="tadzhikorum">tadzhikorum</tp:taxon-name-part></tp:taxon-name></italic> but with smaller, equilateral ocellar triangle, placed medially on vertex, which is in the other two species large, elongated and placed closer to the upper eye margins. It differs by the normal shaped metatarsus, not elongated as in <italic><tp:taxon-name><tp:taxon-name-part taxon-name-part-type="genus" reg="Eumerus"/><tp:taxon-name-part taxon-name-part-type="species" reg="binominatus">binominatus</tp:taxon-name-part></tp:taxon-name></italic> subgroup; elongate abdomen in comparison to the length of head and thorax together and with a characteristic lateral notch in the second metatarsal segment; the pilosity on the thorax is very short in <italic><tp:taxon-name><tp:taxon-name-part taxon-name-part-type="genus" reg="Eumerus">E.</tp:taxon-name-part><tp:taxon-name-part taxon-name-part-type="species" reg="selevini">selevini</tp:taxon-name-part></tp:taxon-name></italic> in contrast to species in the <italic><tp:taxon-name><tp:taxon-name-part taxon-name-part-type="genus" reg="Eumerus"/><tp:taxon-name-part taxon-name-part-type="species" reg="binominatus">binominatus</tp:taxon-name-part></tp:taxon-name></italic> subgroup which makes this species easily recognizable.</p><p>The following species belong to the <italic><tp:taxon-name><tp:taxon-name-part taxon-name-part-type="genus" reg="Eumerus"/><tp:taxon-name-part taxon-name-part-type="species" reg="binominatus">binominatus</tp:taxon-name-part></tp:taxon-name></italic> subgroup:</p><p><italic><tp:taxon-name><tp:taxon-name-part taxon-name-part-type="genus" reg="Eumerus">E.</tp:taxon-name-part><tp:taxon-name-part taxon-name-part-type="species" reg="binominatus">binominatus</tp:taxon-name-part></tp:taxon-name></italic> Hervé-Bazin, 1923 (Fig. <xref ref-type="fig" rid="F1">1A, B</xref>)</p><p>= <italic><tp:taxon-name><tp:taxon-name-part taxon-name-part-type="genus" reg="Eumerus">E.</tp:taxon-name-part><tp:taxon-name-part taxon-name-part-type="species" reg="maculipennis">maculipennis</tp:taxon-name-part></tp:taxon-name></italic> Becker, 1921 preocc. Bezzi, 1915</p><p><italic><tp:taxon-name><tp:taxon-name-part taxon-name-part-type="genus" reg="Eumerus">E.</tp:taxon-name-part><tp:taxon-name-part taxon-name-part-type="species" reg="grallator">grallator</tp:taxon-name-part></tp:taxon-name></italic> sp. nov. (Fig. <xref ref-type="fig" rid="F3">3A, B</xref>)</p><p><italic><tp:taxon-name><tp:taxon-name-part taxon-name-part-type="genus" reg="Eumerus">E.</tp:taxon-name-part><tp:taxon-name-part taxon-name-part-type="species" reg="longitarsis">longitarsis</tp:taxon-name-part></tp:taxon-name></italic> Peck, 1979</p><p><italic><tp:taxon-name><tp:taxon-name-part taxon-name-part-type="genus" reg="Eumerus">E.</tp:taxon-name-part><tp:taxon-name-part taxon-name-part-type="species" reg="tenuitarsis">tenuitarsis</tp:taxon-name-part></tp:taxon-name></italic> sp. nov. (Fig. <xref ref-type="fig" rid="F3">3C, D</xref>)</p><p><italic><tp:taxon-name><tp:taxon-name-part taxon-name-part-type="genus" reg="Eumerus">E.</tp:taxon-name-part><tp:taxon-name-part taxon-name-part-type="species" reg="tadzhikorum">tadzhikorum</tp:taxon-name-part></tp:taxon-name></italic> Stackelberg, 1949 (Fig. <xref ref-type="fig" rid="F1">1C, D</xref>)</p></tp:treatment-sec><tp:treatment-sec><!--Section generated to contain objects referenced in tp:taxon-treatment.--><fig id="F4" position="float" orientation="portrait"><label>Figure 4.</label><caption><p><italic><tp:taxon-name><tp:taxon-name-part taxon-name-part-type="genus" reg="Eumerus">Eumerus</tp:taxon-name-part><tp:taxon-name-part taxon-name-part-type="species" reg="tenuitarsis">tenuitarsis</tp:taxon-name-part></tp:taxon-name></italic> sp. nov., male <bold>A</bold> head, dorsal view <bold>B</bold> head, lateral view <bold>C</bold> abdomen <bold>D</bold> metaleg, lateral view. <italic><tp:taxon-name><tp:taxon-name-part taxon-name-part-type="genus" reg="Eumerus">Eumerus</tp:taxon-name-part><tp:taxon-name-part taxon-name-part-type="species" reg="grallator">grallator</tp:taxon-name-part></tp:taxon-name></italic> sp. nov., male <bold>E</bold> metaleg, lateral view. <italic><tp:taxon-name><tp:taxon-name-part taxon-name-part-type="genus" reg="Eumerus">Eumerus</tp:taxon-name-part><tp:taxon-name-part taxon-name-part-type="species" reg="longitarsis">longitarsis</tp:taxon-name-part></tp:taxon-name></italic>, male <bold>F</bold> metaleg, lateral view. Scale bar: 1 mm.</p></caption><graphic xmlns:xlink="http://www.w3.org/1999/xlink" xlink:href="zookeys-858-091-g004.jpg" position="float" orientation="portrait" xlink:type="simple" id="oo_313950.jpg"/></fig><fig id="F1" position="float" orientation="portrait"><label>Figure 1.</label><caption><p><italic><tp:taxon-name><tp:taxon-name-part taxon-name-part-type="genus" reg="Eumerus">Eumerus</tp:taxon-name-part><tp:taxon-name-part taxon-name-part-type="species" reg="binominatus">binominatus</tp:taxon-name-part></tp:taxon-name></italic>, male holotype of <italic><tp:taxon-name><tp:taxon-name-part taxon-name-part-type="genus" reg="Eumerus">E.</tp:taxon-name-part><tp:taxon-name-part taxon-name-part-type="species" reg="maculipennis">maculipennis</tp:taxon-name-part></tp:taxon-name></italic><bold>A</bold> dorsal view <bold>B</bold> lateral view. <italic><tp:taxon-name><tp:taxon-name-part taxon-name-part-type="genus" reg="Eumerus">Eumerus</tp:taxon-name-part><tp:taxon-name-part taxon-name-part-type="species" reg="tadzhikorum">tadzhikorum</tp:taxon-name-part></tp:taxon-name></italic>, male, Kazachstan <bold>C</bold> dorsal view <bold>D</bold> lateral view. Scale bar: 1.0 mm.</p></caption><graphic xmlns:xlink="http://www.w3.org/1999/xlink" xlink:href="zookeys-858-091-g001.jpg" position="float" orientation="portrait" xlink:type="simple" id="oo_313947.jpg"/></fig><fig id="F3" position="float" orientation="portrait"><label>Figure 3.</label><caption><p><italic><tp:taxon-name><tp:taxon-name-part taxon-name-part-type="genus" reg="Eumerus">Eumerus</tp:taxon-name-part><tp:taxon-name-part taxon-name-part-type="species" reg="grallator">grallator</tp:taxon-name-part></tp:taxon-name></italic> sp. nov., male holotype <bold>A</bold> dorsal view <bold>B</bold> lateral view. <italic><tp:taxon-name><tp:taxon-name-part taxon-name-part-type="genus" reg="Eumerus">Eumerus</tp:taxon-name-part><tp:taxon-name-part taxon-name-part-type="species" reg="tenuitarsis">tenuitarsis</tp:taxon-name-part></tp:taxon-name></italic> sp. nov. male holotype <bold>C</bold> dorsal view <bold>D</bold> lateral view. Scale bar: 1 mm.</p></caption><graphic xmlns:xlink="http://www.w3.org/1999/xlink" xlink:href="zookeys-858-091-g003.jpg" position="float" orientation="portrait" xlink:type="simple" id="oo_313949.jpg"/></fig></tp:treatment-sec><ref-list><ref id="B11"><mixed-citation xmlns:xlink="http://www.w3.org/1999/xlink" xlink:type="simple"><person-group><name name-style="western"><surname>Grković</surname><given-names>A</given-names></name><name name-style="western"><surname>Vujić</surname><given-names>A</given-names></name><name name-style="western"><surname>Chroni</surname><given-names>A</given-names></name><name name-style="western"><surname>Steenis</surname><given-names>J van</given-names></name><name name-style="western"><surname>Đan</surname><given-names>M</given-names></name><name name-style="western"><surname>Radenković</surname><given-names>S</given-names></name></person-group> (<year>2017</year>) <article-title>Taxonomy and systematics of three species of the genus <italic><tp:taxon-name><tp:taxon-name-part taxon-name-part-type="genus">Eumerus</tp:taxon-name-part></tp:taxon-name></italic> Meigen, 1822 (<tp:taxon-name><tp:taxon-name-part taxon-name-part-type="order">Diptera</tp:taxon-name-part></tp:taxon-name>: <tp:taxon-name><tp:taxon-name-part taxon-name-part-type="family">Syrphidae</tp:taxon-name-part></tp:taxon-name>) new to southeastern Europe.</article-title><source>Zoologischer Anzeiger</source><volume>270</volume>: <fpage>176</fpage>–<lpage>192</lpage>. <ext-link xlink:type="simple" ext-link-type="doi" xlink:href="10.1016/j.jcz.2017.10.007">https://doi.org/10.1016/j.jcz.2017.10.007</ext-link></mixed-citation></ref></ref-list></tp:taxon-treatment>
