# Supplementary material for: Two new European long-legged hoverfly species of the Eumerusbinominatus species subgroup (Diptera, Syrphidae)
Source: Zookeys. 2019 Jul 1;858:91–108. doi: 10.3897/zookeys.858.34663 (PMC6614168; doi:10.3897/zookeys.858.34663)
Supplement: XML Treatment for Eumerus binominatus [file zookeys.858.34663-treatment2.xml]

<!DOCTYPE tp:taxon-treatment
  PUBLIC "-//TaxonX//DTD Taxonomic Treatment Publishing DTD v0 20100105//EN" "tax-treatment-NSO.dtd">
<tp:taxon-treatment xmlns:tp="http://www.plazi.org/taxpub"><tp:treatment-meta><kwd-group><label>Taxon classification</label><kwd><named-content xmlns:xlink="http://www.w3.org/1999/xlink" content-type="kingdom">Animalia</named-content></kwd><kwd><named-content xmlns:xlink="http://www.w3.org/1999/xlink" content-type="order">Diptera</named-content></kwd><kwd><named-content xmlns:xlink="http://www.w3.org/1999/xlink" content-type="family">Syrphidae</named-content></kwd></kwd-group><mixed-citation publication-type="journal"><person-group><name><surname>Grković</surname><given-names>Ana</given-names></name><name><surname>Smit</surname><given-names>John</given-names></name><name><surname>Radenković</surname><given-names>Snežana</given-names></name><name><surname>Vujić</surname><given-names>Ante</given-names></name><name><surname>van Steenis</surname><given-names>Jeroen</given-names></name></person-group><article-title>Two new European long-legged hoverfly species of the <italic><tp:taxon-name><tp:taxon-name-part taxon-name-part-type="genus" reg="Eumerus">Eumerus</tp:taxon-name-part><tp:taxon-name-part taxon-name-part-type="species" reg="binominatus">binominatus</tp:taxon-name-part></tp:taxon-name></italic> species subgroup (<tp:taxon-name><tp:taxon-name-part taxon-name-part-type="order">Diptera</tp:taxon-name-part></tp:taxon-name>, <tp:taxon-name><tp:taxon-name-part taxon-name-part-type="family">Syrphidae</tp:taxon-name-part></tp:taxon-name>)</article-title><source>Zookeys</source><day>01</day><month>7</month><year>2019</year><volume>858</volume><fpage>91</fpage><lpage>108</lpage><pub-id pub-id-type="doi">10.3897/zookeys.858.34663</pub-id></mixed-citation></tp:treatment-meta><tp:nomenclature><tp:taxon-name>
                        <tp:taxon-name-part taxon-name-part-type="genus" reg="Eumerus">Eumerus</tp:taxon-name-part>
                        <tp:taxon-name-part taxon-name-part-type="species" reg="binominatus">binominatus</tp:taxon-name-part>
                      </tp:taxon-name><tp:taxon-authority>Hervé-Bazin, 1923</tp:taxon-authority><xref ref-type="fig" rid="F1">Fig. 1A, B</xref></tp:nomenclature><tp:treatment-sec sec-type="notes" id="SECID0EJMAE"><title>Notes.</title><p>This species was originally described by <xref ref-type="bibr" rid="B1">Becker (1921)</xref> as <italic><tp:taxon-name><tp:taxon-name-part taxon-name-part-type="genus" reg="Eumerus">E.</tp:taxon-name-part><tp:taxon-name-part taxon-name-part-type="species" reg="maculipennis">maculipennis</tp:taxon-name-part></tp:taxon-name></italic> from Transcaspia (south part of Kazakhstan). <xref ref-type="bibr" rid="B13">Hervé-Bazin (1923)</xref> revealed this name as a junior homonym of <italic><tp:taxon-name><tp:taxon-name-part taxon-name-part-type="genus" reg="Eumerus">Eumerus</tp:taxon-name-part><tp:taxon-name-part taxon-name-part-type="species" reg="maculipennis">maculipennis</tp:taxon-name-part></tp:taxon-name></italic> Bezzi, 1915 from Nigeria and named Becker’s species <italic><tp:taxon-name><tp:taxon-name-part taxon-name-part-type="genus" reg="Eumerus">E.</tp:taxon-name-part><tp:taxon-name-part taxon-name-part-type="species" reg="binominatus">binominatus</tp:taxon-name-part></tp:taxon-name></italic>. The holotype is held in <named-content xmlns:xlink="http://www.w3.org/1999/xlink" content-type="dwc:institutional_code" xlink:type="simple">ZMHU</named-content> and has been examined.</p></tp:treatment-sec><tp:treatment-sec sec-type="material" id="SECID0EAOAE"><title>Material examined.</title><p>Holotype ♂ <italic><tp:taxon-name><tp:taxon-name-part taxon-name-part-type="genus" reg="Eumerus">Eumerus</tp:taxon-name-part><tp:taxon-name-part taxon-name-part-type="species" reg="maculipennis">maculipennis</tp:taxon-name-part></tp:taxon-name></italic> Becker, 1921: “Transkaspien / 57442”, “<italic><tp:taxon-name><tp:taxon-name-part taxon-name-part-type="genus" reg="Eumerus"/><tp:taxon-name-part taxon-name-part-type="species" reg="maculipennis">maculipennis</tp:taxon-name-part></tp:taxon-name></italic> / Beck / det Becker”, “Holotypus” [red label], “Zool. Mus. / Berlin”, “Holotype ♂ / <italic><tp:taxon-name><tp:taxon-name-part taxon-name-part-type="genus" reg="Eumerus">Eumerus</tp:taxon-name-part><tp:taxon-name-part taxon-name-part-type="species" reg="maculipennis">maculipennis</tp:taxon-name-part></tp:taxon-name></italic> / Becker, 1921 / det. J. van Steenis, 2016, (<named-content xmlns:xlink="http://www.w3.org/1999/xlink" content-type="dwc:institutional_code" xlink:type="simple">ZMHU</named-content>).</p></tp:treatment-sec><tp:treatment-sec sec-type="diagnosis" id="SECID0EOPAE"><title>Diagnosis.</title><p>Male eyes separated by width of ocellus. Face black, covered in whitish pilosity with few black pilosities above antennae (Fig. <xref ref-type="fig" rid="F2">2A</xref>). Antenna brown-red and slightly higher than long (Fig. <xref ref-type="fig" rid="F2">2B</xref>). Wing with a dark spot (Fig. <xref ref-type="fig" rid="F1">1B</xref>). Metafemur with row of about 7 rather long black setae, which are about 1/2 as long as width of metafemur. Abdomen partly red (Fig. <xref ref-type="fig" rid="F1">1A</xref>).</p><fig id="F1" position="float" orientation="portrait"><label>Figure 1.</label><caption><p><italic><tp:taxon-name><tp:taxon-name-part taxon-name-part-type="genus" reg="Eumerus">Eumerus</tp:taxon-name-part><tp:taxon-name-part taxon-name-part-type="species" reg="binominatus">binominatus</tp:taxon-name-part></tp:taxon-name></italic>, male holotype of <italic><tp:taxon-name><tp:taxon-name-part taxon-name-part-type="genus" reg="Eumerus">E.</tp:taxon-name-part><tp:taxon-name-part taxon-name-part-type="species" reg="maculipennis">maculipennis</tp:taxon-name-part></tp:taxon-name></italic><bold>A</bold> dorsal view <bold>B</bold> lateral view. <italic><tp:taxon-name><tp:taxon-name-part taxon-name-part-type="genus" reg="Eumerus">Eumerus</tp:taxon-name-part><tp:taxon-name-part taxon-name-part-type="species" reg="tadzhikorum">tadzhikorum</tp:taxon-name-part></tp:taxon-name></italic>, male, Kazachstan <bold>C</bold> dorsal view <bold>D</bold> lateral view. Scale bar: 1.0 mm.</p></caption><graphic xmlns:xlink="http://www.w3.org/1999/xlink" xlink:href="zookeys-858-091-g001.jpg" position="float" orientation="portrait" xlink:type="simple" id="oo_313947.jpg"/></fig><fig id="F2" position="float" orientation="portrait"><label>Figure 2.</label><caption><p><italic><tp:taxon-name><tp:taxon-name-part taxon-name-part-type="genus" reg="Eumerus">Eumerus</tp:taxon-name-part><tp:taxon-name-part taxon-name-part-type="species" reg="binominatus">binominatus</tp:taxon-name-part></tp:taxon-name></italic>, Male holotype of <italic><tp:taxon-name><tp:taxon-name-part taxon-name-part-type="genus" reg="Eumerus">E.</tp:taxon-name-part><tp:taxon-name-part taxon-name-part-type="species" reg="maculipennis">maculipennis</tp:taxon-name-part></tp:taxon-name></italic><bold>A</bold> head, fronto-lateral view <bold>B</bold> antenna, lateral view. <italic><tp:taxon-name><tp:taxon-name-part taxon-name-part-type="genus" reg="Eumerus">Eumerus</tp:taxon-name-part><tp:taxon-name-part taxon-name-part-type="species" reg="tadzhikorum">tadzhikorum</tp:taxon-name-part></tp:taxon-name></italic>, male, Kazachstan <bold>C</bold> head lateral view <bold>D</bold> antenna lateral view. Scale bar: 1.0 mm.</p></caption><graphic xmlns:xlink="http://www.w3.org/1999/xlink" xlink:href="zookeys-858-091-g002.jpg" position="float" orientation="portrait" xlink:type="simple" id="oo_313948.jpg"/></fig><p>This species is similar to <italic><tp:taxon-name><tp:taxon-name-part taxon-name-part-type="genus" reg="Eumerus">E.</tp:taxon-name-part><tp:taxon-name-part taxon-name-part-type="species" reg="tadzhikorum">tadzhikorum</tp:taxon-name-part></tp:taxon-name></italic> but differentiated by the shape and color of the basoflagellomere.</p></tp:treatment-sec><ref-list><ref id="B1"><mixed-citation xmlns:xlink="http://www.w3.org/1999/xlink" xlink:type="simple"><person-group><name name-style="western"><surname>Becker</surname><given-names>T</given-names></name></person-group> (<year>1921</year>) <article-title>Neue Dipteren meiner Sammlung.</article-title><source>Mitteilungen der Zoologische Museum Berlin</source><volume>10</volume>: <fpage>1</fpage>–<lpage>93</lpage>. <ext-link xlink:type="simple" ext-link-type="doi" xlink:href="10.1002/mmnz.4830100102">https://doi.org/10.1002/mmnz.4830100102</ext-link></mixed-citation></ref><ref id="B13"><mixed-citation xmlns:xlink="http://www.w3.org/1999/xlink" xlink:type="simple"><person-group><name name-style="western"><surname>Hervé-Bazin</surname><given-names>J</given-names></name></person-group> (<year>1923</year>) Remarques sur l’ouvrage de M. Th. Becker “Neue Dipteren meiner Sammlung” Part I, <tp:taxon-name><tp:taxon-name-part taxon-name-part-type="family">Syrphidae</tp:taxon-name-part></tp:taxon-name>, paru dans: Mitteil. Aus dem zoolog. Mus. Berlin, x [1921], 1–93 pp. Bulletin de la Société entomologique de France 129–131.</mixed-citation></ref></ref-list></tp:taxon-treatment>
