# Supplementary material for: Two new European long-legged hoverfly species of the Eumerusbinominatus species subgroup (Diptera, Syrphidae)
Source: Zookeys. 2019 Jul 1;858:91–108. doi: 10.3897/zookeys.858.34663 (PMC6614168; doi:10.3897/zookeys.858.34663)
Supplement: XML Treatment for Eumerus grallator [file zookeys.858.34663-treatment3.xml]

<!DOCTYPE tp:taxon-treatment
  PUBLIC "-//TaxonX//DTD Taxonomic Treatment Publishing DTD v0 20100105//EN" "tax-treatment-NSO.dtd">
<tp:taxon-treatment xmlns:tp="http://www.plazi.org/taxpub"><tp:treatment-meta><kwd-group><label>Taxon classification</label><kwd><named-content xmlns:xlink="http://www.w3.org/1999/xlink" content-type="kingdom">Animalia</named-content></kwd><kwd><named-content xmlns:xlink="http://www.w3.org/1999/xlink" content-type="order">Diptera</named-content></kwd><kwd><named-content xmlns:xlink="http://www.w3.org/1999/xlink" content-type="family">Syrphidae</named-content></kwd></kwd-group><mixed-citation publication-type="journal"><person-group><name><surname>Grković</surname><given-names>Ana</given-names></name><name><surname>Smit</surname><given-names>John</given-names></name><name><surname>Radenković</surname><given-names>Snežana</given-names></name><name><surname>Vujić</surname><given-names>Ante</given-names></name><name><surname>van Steenis</surname><given-names>Jeroen</given-names></name></person-group><article-title>Two new European long-legged hoverfly species of the <italic><tp:taxon-name><tp:taxon-name-part taxon-name-part-type="genus" reg="Eumerus">Eumerus</tp:taxon-name-part><tp:taxon-name-part taxon-name-part-type="species" reg="binominatus">binominatus</tp:taxon-name-part></tp:taxon-name></italic> species subgroup (<tp:taxon-name><tp:taxon-name-part taxon-name-part-type="order">Diptera</tp:taxon-name-part></tp:taxon-name>, <tp:taxon-name><tp:taxon-name-part taxon-name-part-type="family">Syrphidae</tp:taxon-name-part></tp:taxon-name>)</article-title><source>Zookeys</source><day>01</day><month>7</month><year>2019</year><volume>858</volume><fpage>91</fpage><lpage>108</lpage><pub-id pub-id-type="doi">10.3897/zookeys.858.34663</pub-id></mixed-citation></tp:treatment-meta><tp:nomenclature><tp:taxon-name>
                        <tp:taxon-name-part taxon-name-part-type="genus" reg="Eumerus">Eumerus</tp:taxon-name-part>
                        <tp:taxon-name-part taxon-name-part-type="species" reg="grallator">grallator</tp:taxon-name-part>
                        <object-id xmlns:xlink="http://www.w3.org/1999/xlink" content-type="zoobank" xlink:type="simple">http://zoobank.org/F77091EF-7681-4560-8370-447DDB792687</object-id>
                      </tp:taxon-name><tp:taxon-authority>Smit</tp:taxon-authority><tp:taxon-status xmlns:xlink="http://www.w3.org/1999/xlink" xlink:type="simple">sp. nov.</tp:taxon-status><xref ref-type="fig" rid="F3">Figs 3A, B</xref><xref ref-type="fig" rid="F4">; 4E</xref><xref ref-type="fig" rid="F5">; 5A, B, D, G</xref><!--PageBreak --><!--PageBreak --></tp:nomenclature><tp:treatment-sec sec-type="type material" id="SECID0EUVAE"><title>Type material.</title><p><bold>Holotype.</bold> SPAIN ♂, Castilla la Mancha, Villahermosa. Original label: “España, Castilla / la Mancha, Villahermosa / [UTM] 30S WH19329-88405 / 23.vi.2003. 980 m / leg. J.T. Smit”. The holotype is in good condition with no apparent signs of wear, except for wingtips, which are both damaged. The holotype is deposited in the <named-content xmlns:xlink="http://www.w3.org/1999/xlink" content-type="dwc:institutional_code" xlink:type="simple">NBC</named-content>. <bold>Paratypes</bold>. SPAIN • 1 ♂ same data as for holotype (<named-content xmlns:xlink="http://www.w3.org/1999/xlink" content-type="dwc:institutional_code" xlink:type="simple">NBC</named-content>); 1♀, Andalusia, Los Marines, 600 m, <named-content xmlns:xlink="http://www.w3.org/1999/xlink" content-type="dwc:verbatimCoordinates" xlink:type="simple"><named-content content-type="geo-json" specific-use="{&#34;type&#34;:&#34;Point&#34;,&#34;coordinates&#34;:[-6.368889,37.284722]}" id="NCID0ERWAE" xlink:type="simple">37°17'05"N 06°22'08"W</named-content></named-content>, 10.vi.2015, leg. J. and I. Smit (<named-content xmlns:xlink="http://www.w3.org/1999/xlink" content-type="dwc:institutional_code" xlink:type="simple">NBC</named-content>); 1♀, Foia Ampla, 1060 m, Agres, Alicante, 3–17.vii.2001, leg. Pérez-Bañon, Marcos-García y Rojo (<named-content xmlns:xlink="http://www.w3.org/1999/xlink" content-type="dwc:institutional_code" xlink:type="simple">FSUNS</named-content>); 1♀, Foia Ampla, 1060 m, Agres, Alicante, 2–16.vii.2002, leg. Pérez-Bañon, Marcos-García y Rojo (<abbrev xmlns:xlink="http://www.w3.org/1999/xlink" xlink:title="Colección Entomológica de la Universidad de Alicante, CIBIO-Alicante University, Spain" id="ABBRID0EGXAE" xlink:type="simple">CEUA</abbrev>); 1♂, Mas del Parral, 900 m, Bocairent, Valencia, 5–19.vi.2001, leg. Pérez-Bañon, Marcos-García y Rojo (<named-content xmlns:xlink="http://www.w3.org/1999/xlink" content-type="dwc:institutional_code" xlink:type="simple">FSUNS</named-content>); 1♂, “FO: 5335 Spanien / <named-content xmlns:xlink="http://www.w3.org/1999/xlink" content-type="dwc:verbatimCoordinates" xlink:type="simple"><named-content content-type="geo-json" specific-use="{&#34;type&#34;:&#34;Point&#34;,&#34;coordinates&#34;:[-4.016389,36.974722]}" id="NCID0EVXAE" xlink:type="simple">36°58'29"N, 04°00'59"W</named-content></named-content> / Bosque del Puerto Navazo, Alhama de / 1180 m NN / A; <italic><tp:taxon-name><tp:taxon-name-part taxon-name-part-type="genus" reg="Thapsia">Thapsia</tp:taxon-name-part><tp:taxon-name-part taxon-name-part-type="species" reg="villosa">villosa</tp:taxon-name-part></tp:taxon-name></italic> / leg. A. Ssymank, 12.06.2003” (<abbrev xmlns:xlink="http://www.w3.org/1999/xlink" xlink:title="D. Doczkal private collection, Malsch, Germany" id="ABBRID0EFYAE" xlink:type="simple">DDPC</abbrev>); 1♂, “España, Madrid, Aranjuez / UTM 30T 4484430, 545 m a.s.l. / 17.vi.2015, leg. P.A. Fidalgo” (<abbrev xmlns:xlink="http://www.w3.org/1999/xlink" xlink:title="A. van Eck private collection, Tilburg, The Netherlands" id="ABBRID0EJYAE" xlink:type="simple">AEPC</abbrev>); 1♂, “España, Burgos, Peñahorada / UTM 30T 4474705, 910 m a.sl. / 13.vii.2016, leg. P.A. Fidalgo” (<abbrev xmlns:xlink="http://www.w3.org/1999/xlink" xlink:title="A. van Eck private collection, Tilburg, The Netherlands" id="ABBRID0ENYAE" xlink:type="simple">AEPC</abbrev>); 2♂ “España, Soria, Herrera de Soria / UTM 30T 4984624 1095 m a.s.l. / 14.vii.2016, leg. P.A. Fidalgo” (<abbrev xmlns:xlink="http://www.w3.org/1999/xlink" xlink:title="A. van Eck private collection, Tilburg, The Netherlands" id="ABBRID0ERYAE" xlink:type="simple">AEPC</abbrev>).</p><fig id="F3" position="float" orientation="portrait"><label>Figure 3.</label><caption><p><italic><tp:taxon-name><tp:taxon-name-part taxon-name-part-type="genus" reg="Eumerus">Eumerus</tp:taxon-name-part><tp:taxon-name-part taxon-name-part-type="species" reg="grallator">grallator</tp:taxon-name-part></tp:taxon-name></italic> sp. nov., male holotype <bold>A</bold> dorsal view <bold>B</bold> lateral view. <italic><tp:taxon-name><tp:taxon-name-part taxon-name-part-type="genus" reg="Eumerus">Eumerus</tp:taxon-name-part><tp:taxon-name-part taxon-name-part-type="species" reg="tenuitarsis">tenuitarsis</tp:taxon-name-part></tp:taxon-name></italic> sp. nov. male holotype <bold>C</bold> dorsal view <bold>D</bold> lateral view. Scale bar: 1 mm.</p></caption><graphic xmlns:xlink="http://www.w3.org/1999/xlink" xlink:href="zookeys-858-091-g003.jpg" position="float" orientation="portrait" xlink:type="simple" id="oo_313949.jpg"/></fig></tp:treatment-sec><tp:treatment-sec sec-type="diagnosis" id="SECID0EA1AE"><title>Diagnosis.</title><p>Male. Ocellar triangle isosceles. Basoflagellomere blackish, small, rounded, with one or two short radial wrinkles. Constriction of elongated metafemur located in posterior half (Fig. <xref ref-type="fig" rid="F4">4E</xref>). Greatest width of metafemur is approximately equal to one fifth of length of metafemur. Metatibia noticeably shorter than metafemur. Abdomen black, without red markings. Ventral margin of hypandrium with medial triangular protuberance (Fig. <xref ref-type="fig" rid="F5">5D</xref>: vp). Anterior lobe of surstylus with a single pilose row (Fig. <xref ref-type="fig" rid="F5">5A</xref>).</p><fig id="F4" position="float" orientation="portrait"><label>Figure 4.</label><caption><p><italic><tp:taxon-name><tp:taxon-name-part taxon-name-part-type="genus" reg="Eumerus">Eumerus</tp:taxon-name-part><tp:taxon-name-part taxon-name-part-type="species" reg="tenuitarsis">tenuitarsis</tp:taxon-name-part></tp:taxon-name></italic> sp. nov., male <bold>A</bold> head, dorsal view <bold>B</bold> head, lateral view <bold>C</bold> abdomen <bold>D</bold> metaleg, lateral view. <italic><tp:taxon-name><tp:taxon-name-part taxon-name-part-type="genus" reg="Eumerus">Eumerus</tp:taxon-name-part><tp:taxon-name-part taxon-name-part-type="species" reg="grallator">grallator</tp:taxon-name-part></tp:taxon-name></italic> sp. nov., male <bold>E</bold> metaleg, lateral view. <italic><tp:taxon-name><tp:taxon-name-part taxon-name-part-type="genus" reg="Eumerus">Eumerus</tp:taxon-name-part><tp:taxon-name-part taxon-name-part-type="species" reg="longitarsis">longitarsis</tp:taxon-name-part></tp:taxon-name></italic>, male <bold>F</bold> metaleg, lateral view. Scale bar: 1 mm.</p></caption><graphic xmlns:xlink="http://www.w3.org/1999/xlink" xlink:href="zookeys-858-091-g004.jpg" position="float" orientation="portrait" xlink:type="simple" id="oo_313950.jpg"/></fig><fig id="F5" position="float" orientation="portrait"><label>Figure 5.</label><caption><p><italic><tp:taxon-name><tp:taxon-name-part taxon-name-part-type="genus" reg="Eumerus">Eumerus</tp:taxon-name-part><tp:taxon-name-part taxon-name-part-type="species" reg="grallator">grallator</tp:taxon-name-part></tp:taxon-name></italic> sp. nov., male <bold>A</bold> epandrium, lateral view <bold>B</bold> surstyle lobe, ventral view <bold>D</bold> medial part of hypandrium, lateral view <bold>G</bold> fourth sternum. <italic><tp:taxon-name><tp:taxon-name-part taxon-name-part-type="genus" reg="Eumerus">Eumerus</tp:taxon-name-part><tp:taxon-name-part taxon-name-part-type="species" reg="tenuitarsis">tenuitarsis</tp:taxon-name-part></tp:taxon-name></italic> sp. nov., male <bold>C</bold> hypandrium, lateral view <bold>E</bold> surstyle lobe, lateral view <bold>F</bold> epandrium, ventral view <bold>H</bold> fourth sternum. <bold>Abbreviations</bold>: <bold>c</bold> – cercus, <bold>dn</bold> – dorsal notch of hypandrium, <bold>in</bold> – interior accessory lobe of surstyle lobe, <bold>om</bold> – outer margin of posterior surstyle lobe in ventral view, <bold>ps</bold> – posterior lobe of surstylus, <bold>th</bold> – thecal ridge of hypandrium, <bold>vp</bold> – ventral protuberance of hypandrium. Scale bars: 0.2 mm (<bold>A–F</bold>); 0.5 mm (<bold>G, H</bold>).</p></caption><graphic xmlns:xlink="http://www.w3.org/1999/xlink" xlink:href="zookeys-858-091-g005.jpg" position="float" orientation="portrait" xlink:type="simple" id="oo_313951.jpg"/></fig></tp:treatment-sec><tp:treatment-sec sec-type="description" id="SECID0ET5AE"><title>Description.</title><p><bold>Male</bold>. Body length (excluding antenna): 11.5 mm; wing length: 7 mm. <italic>Head</italic>. Eyes separated by the width of an ocellus and covered in dense white pilosity. Eye margins in anterior view almost parallel, slightly broadening ventrally. Face completely black pilose, covered in silver pollinosity, most expressed in middle. Frons, vertical triangle and occiput black; silver pollinosity well expressed along eye margin on frons, on vertex anteriorly and dorsally on occiput behind eye margin, but most distinctive laterally. Ocellar triangle isosceles and predominantly black pilose, becoming intermixed with white pile in front of ocellar triangle and turning predominantly white behind it. Distance from anterior to posterior ocellus same as distance from latter one to upper eye corner. Lower facial margin in lateral view not protruding. Scape and pedicel brown to black. Basoflagellomere dark brown, rounded and slightly longer than broad with one or two short radial wrinkles. Ventral pile of pedicel black, not longer than its depth. <italic>Thorax</italic>. Scutum and scutellum densely punctate, shiny, with a bluish tinge; covered in long dense white pilosity. Two vittae of white pollinosity on scutum faint and thin, hardly reaching base of wings. Pleurae black. Anepisternum entirely white pilose, except for some black pile just behind the anterior spiracle. Anepimeron white pilose with some black pile posteriorly. Katepisternum and katepimeron black <!--PageBreak -->pilose. <italic>Wing</italic>. Hyaline with pterostigma about same color as the wing. Vein R<sub>4+5</sub> slightly curved. Wing covered in microtrichia except for basal cells mostly bare. Costal setae black. Halter blackish. <italic>Legs</italic>. Metaleg slender with all segments very elongated (Fig. <xref ref-type="fig" rid="F4">4E</xref>). Femora black, yellowish posteriorly, covered in black pilosity. Pro- and mesofemur black with yellowish tips; metafemur black, turning lighter in apical third, becoming orange at apex; slightly thickened in basal half; with a few scattered black setae in apical half. Tibiae white pilose. Pro- and mesotibia mostly black, yellowish in basal third and with yellowish apices; metatibia in basal half yellowish, apical half black turning lighter towards apex. Metatibia slightly thickened apically and slightly curved in apical half (curvature being species-specific in all three species with black abdomen). Tarsi brown to black; basitarsus of metaleg lighter ventrally; metatarsus longer than tibia (Fig. <xref ref-type="fig" rid="F4">4E</xref>). <italic>Abdomen</italic>. Black, punctate, pilose, tapered (Fig. <xref ref-type="fig" rid="F3">3A</xref>). Terga 2–3 with pairs of wide white pollinose maculae, slightly obscured towards medial part of terga; tergum 4 with pair of white pollinose maculae with apices upwards. Tergum 2 with long white pile laterally; pilosity adpressed, in area of pollinose maculae white, black on rest of terga. Punctation is visible through pollinose maculae. Genital capsule covered in erect black pilosity. Sterna entirely black pilose; sternum 4 flat with longer pilosity apico-laterally (Fig. <xref ref-type="fig" rid="F5">5G</xref>). <italic>Terminalia</italic>. (Fig. <xref ref-type="fig" rid="F5">5A, B, D</xref>). Posterior surstyle lobe simple, beak-like in lateral view, with long strong setae laterally on outer surface (Fig. <xref ref-type="fig" rid="F5">5A</xref>: ps); in ventral view, outer margin convex, pilose (Fig. <xref ref-type="fig" rid="F5">5B</xref>: om). Cerci oval, slightly pointed apico-dorsal, uniformly pilose (Fig. <xref ref-type="fig" rid="F5">5A</xref>: c). Interior accessory lobe of surstyle lobe densely pilose (5B: <!--PageBreak -->in). Hypandrium curved, broad with folded thecal ridge near base; medially with triangular protuberance on ventral margin (Fig. <xref ref-type="fig" rid="F5">5D</xref>: vp), and wide notch dorsally near base. <bold>Female.</bold> Body length (excluding antennae): 11.5 mm; wing length: 7 mm. Similar to male except normal sexual dimorphism and for following differences: <italic>Head</italic>. Entirely white pilose. Basoflagellomere oval, with three to four radial wrinkles. Width of frons in narrower part is less than one fourth of width of head in anterior view. <italic>Thorax</italic>. White pollinose vittae obscured. Pleurae white pilose. Segments of metaleg only slightly elongated. <italic>Abdomen</italic>. Tergum 4 with longer white pile posteriorly. All sterna white pilose.</p></tp:treatment-sec><tp:treatment-sec sec-type="etymology" id="SECID0E1AAG"><title>Etymology.</title><p>The specific epithet is the Latin word <italic><tp:taxon-name><tp:taxon-name-part taxon-name-part-type="genus" reg="Eumerus"/><tp:taxon-name-part taxon-name-part-type="species" reg="grallator">grallator</tp:taxon-name-part></tp:taxon-name></italic> meaning “one who walks on stilts”, which refers to the very slender and elongated legs of this species. It should be treated as a noun in apposition.</p><!--PageBreak --></tp:treatment-sec><tp:treatment-sec sec-type="distribution" id="SECID0ELBAG"><title>Distribution.</title><p>Spain.</p></tp:treatment-sec><tp:treatment-sec sec-type="remarks" id="SECID0EQBAG"><title>Remarks.</title><p>The male holotype and one male paratype specimens were swept from a stand of some large yellow <tp:taxon-name><tp:taxon-name-part taxon-name-part-type="family">Apiaceae</tp:taxon-name-part></tp:taxon-name> along a road, in an open park-like landscape of an oak dehesa. Accompanying hoverfly species were <italic><tp:taxon-name><tp:taxon-name-part taxon-name-part-type="genus" reg="Eristalinus">Eristalinus</tp:taxon-name-part><tp:taxon-name-part taxon-name-part-type="species" reg="taeniops">taeniops</tp:taxon-name-part></tp:taxon-name></italic> (Wiedemann, 1818), <italic><tp:taxon-name><tp:taxon-name-part taxon-name-part-type="genus" reg="Eristalis">Eristalis</tp:taxon-name-part><tp:taxon-name-part taxon-name-part-type="species" reg="arbustorum">arbustorum</tp:taxon-name-part></tp:taxon-name></italic> (Linnaeus, 1758), <italic><tp:taxon-name><tp:taxon-name-part taxon-name-part-type="genus" reg="Eumerus">Eumerus</tp:taxon-name-part><tp:taxon-name-part taxon-name-part-type="species" reg="barbarus">barbarus</tp:taxon-name-part></tp:taxon-name></italic> (Coquebert, 1804), <italic><tp:taxon-name><tp:taxon-name-part taxon-name-part-type="genus" reg="Eumerus">E.</tp:taxon-name-part><tp:taxon-name-part taxon-name-part-type="species" reg="nudus">nudus</tp:taxon-name-part></tp:taxon-name></italic> Loew, 1848, <italic><tp:taxon-name><tp:taxon-name-part taxon-name-part-type="genus" reg="Spilomyia">Spilomyia</tp:taxon-name-part><tp:taxon-name-part taxon-name-part-type="species" reg="digitata">digitata</tp:taxon-name-part></tp:taxon-name></italic> (Rondani, 1865) and <italic><tp:taxon-name><tp:taxon-name-part taxon-name-part-type="genus" reg="Xanthogramma">Xanthogramma</tp:taxon-name-part><tp:taxon-name-part taxon-name-part-type="species" reg="marginale">marginale</tp:taxon-name-part></tp:taxon-name></italic> (Loew, 1854).</p></tp:treatment-sec></tp:taxon-treatment>
