# Supplementary material for: Two new European long-legged hoverfly species of the Eumerusbinominatus species subgroup (Diptera, Syrphidae)
Source: Zookeys. 2019 Jul 1;858:91–108. doi: 10.3897/zookeys.858.34663 (PMC6614168; doi:10.3897/zookeys.858.34663)
Supplement: XML Treatment for Eumerus longitarsis [file zookeys.858.34663-treatment4.xml]

<!DOCTYPE tp:taxon-treatment
  PUBLIC "-//TaxonX//DTD Taxonomic Treatment Publishing DTD v0 20100105//EN" "tax-treatment-NSO.dtd">
<tp:taxon-treatment xmlns:tp="http://www.plazi.org/taxpub"><tp:treatment-meta><kwd-group><label>Taxon classification</label><kwd><named-content xmlns:xlink="http://www.w3.org/1999/xlink" content-type="kingdom">Animalia</named-content></kwd><kwd><named-content xmlns:xlink="http://www.w3.org/1999/xlink" content-type="order">Diptera</named-content></kwd><kwd><named-content xmlns:xlink="http://www.w3.org/1999/xlink" content-type="family">Syrphidae</named-content></kwd></kwd-group><mixed-citation publication-type="journal"><person-group><name><surname>Grković</surname><given-names>Ana</given-names></name><name><surname>Smit</surname><given-names>John</given-names></name><name><surname>Radenković</surname><given-names>Snežana</given-names></name><name><surname>Vujić</surname><given-names>Ante</given-names></name><name><surname>van Steenis</surname><given-names>Jeroen</given-names></name></person-group><article-title>Two new European long-legged hoverfly species of the <italic><tp:taxon-name><tp:taxon-name-part taxon-name-part-type="genus" reg="Eumerus">Eumerus</tp:taxon-name-part><tp:taxon-name-part taxon-name-part-type="species" reg="binominatus">binominatus</tp:taxon-name-part></tp:taxon-name></italic> species subgroup (<tp:taxon-name><tp:taxon-name-part taxon-name-part-type="order">Diptera</tp:taxon-name-part></tp:taxon-name>, <tp:taxon-name><tp:taxon-name-part taxon-name-part-type="family">Syrphidae</tp:taxon-name-part></tp:taxon-name>)</article-title><source>Zookeys</source><day>01</day><month>7</month><year>2019</year><volume>858</volume><fpage>91</fpage><lpage>108</lpage><pub-id pub-id-type="doi">10.3897/zookeys.858.34663</pub-id></mixed-citation></tp:treatment-meta><tp:nomenclature><tp:taxon-name>
                        <tp:taxon-name-part taxon-name-part-type="genus" reg="Eumerus">Eumerus</tp:taxon-name-part>
                        <tp:taxon-name-part taxon-name-part-type="species" reg="longitarsis">longitarsis</tp:taxon-name-part>
                      </tp:taxon-name><tp:taxon-authority>Peck, 1979</tp:taxon-authority><xref ref-type="fig" rid="F4">Fig. 4F</xref></tp:nomenclature><tp:treatment-sec sec-type="notes" id="SECID0EFFAG"><title>Notes.</title><p>This species was described from Tajikistan and is known from Asia Minor and south-central Asia. This species is likely to consist of a complex of closely related species in this region (Doczkal pers. comm.).</p></tp:treatment-sec><tp:treatment-sec sec-type="material" id="SECID0EKFAG"><title>Material examined.</title><p>Holotype ♂ <italic><tp:taxon-name><tp:taxon-name-part taxon-name-part-type="genus" reg="Eumerus">Eumerus</tp:taxon-name-part><tp:taxon-name-part taxon-name-part-type="species" reg="longitarsis">longitarsis</tp:taxon-name-part></tp:taxon-name></italic> Peck, 1979: “Tajikistan, Hissar mountains / Takob ravine / Tian Shan h = 1700 m / leg. 23.vii.1976”, “399”, “Holotypus ♂ / <italic><tp:taxon-name><tp:taxon-name-part taxon-name-part-type="genus" reg="Eumerus">Eumerus</tp:taxon-name-part></tp:taxon-name></italic> / <italic><tp:taxon-name><tp:taxon-name-part taxon-name-part-type="genus" reg="Eumerus"/><tp:taxon-name-part taxon-name-part-type="species" reg="longitarsis">longitarsis</tp:taxon-name-part></tp:taxon-name></italic> Peck” (<named-content xmlns:xlink="http://www.w3.org/1999/xlink" content-type="dwc:institutional_code" xlink:type="simple">ZISP</named-content>).</p><p>Additional material: “[Russia] So.[uthern] Primor’e [Primorsky Krai] / Kamenushka / A.Shatalkin [leg.]”, 1♂ (<named-content xmlns:xlink="http://www.w3.org/1999/xlink" content-type="dwc:institutional_code" xlink:type="simple">USNM</named-content>).</p></tp:treatment-sec><tp:treatment-sec sec-type="diagnosis" id="SECID0E5GAG"><title>Diagnosis.</title><p>Male. Ocellar triangle equilateral. Face with black pile. Constriction of the elongated metafemur is located in posterior half. Metatarsus remarkably longer than metatibia (Fig. <xref ref-type="fig" rid="F2">2F</xref>). Anterior lobe of surstylus with multiple rows of long pilosity (see fig. 6 in <xref ref-type="bibr" rid="B17">Peck 1979</xref>). Abdomen black, without red markings.</p></tp:treatment-sec><tp:treatment-sec><!--Section generated to contain objects referenced in tp:taxon-treatment.--><fig id="F4" position="float" orientation="portrait"><label>Figure 4.</label><caption><p><italic><tp:taxon-name><tp:taxon-name-part taxon-name-part-type="genus" reg="Eumerus">Eumerus</tp:taxon-name-part><tp:taxon-name-part taxon-name-part-type="species" reg="tenuitarsis">tenuitarsis</tp:taxon-name-part></tp:taxon-name></italic> sp. nov., male <bold>A</bold> head, dorsal view <bold>B</bold> head, lateral view <bold>C</bold> abdomen <bold>D</bold> metaleg, lateral view. <italic><tp:taxon-name><tp:taxon-name-part taxon-name-part-type="genus" reg="Eumerus">Eumerus</tp:taxon-name-part><tp:taxon-name-part taxon-name-part-type="species" reg="grallator">grallator</tp:taxon-name-part></tp:taxon-name></italic> sp. nov., male <bold>E</bold> metaleg, lateral view. <italic><tp:taxon-name><tp:taxon-name-part taxon-name-part-type="genus" reg="Eumerus">Eumerus</tp:taxon-name-part><tp:taxon-name-part taxon-name-part-type="species" reg="longitarsis">longitarsis</tp:taxon-name-part></tp:taxon-name></italic>, male <bold>F</bold> metaleg, lateral view. Scale bar: 1 mm.</p></caption><graphic xmlns:xlink="http://www.w3.org/1999/xlink" xlink:href="zookeys-858-091-g004.jpg" position="float" orientation="portrait" xlink:type="simple" id="oo_313950.jpg"/></fig><fig id="F2" position="float" orientation="portrait"><label>Figure 2.</label><caption><p><italic><tp:taxon-name><tp:taxon-name-part taxon-name-part-type="genus" reg="Eumerus">Eumerus</tp:taxon-name-part><tp:taxon-name-part taxon-name-part-type="species" reg="binominatus">binominatus</tp:taxon-name-part></tp:taxon-name></italic>, Male holotype of <italic><tp:taxon-name><tp:taxon-name-part taxon-name-part-type="genus" reg="Eumerus">E.</tp:taxon-name-part><tp:taxon-name-part taxon-name-part-type="species" reg="maculipennis">maculipennis</tp:taxon-name-part></tp:taxon-name></italic><bold>A</bold> head, fronto-lateral view <bold>B</bold> antenna, lateral view. <italic><tp:taxon-name><tp:taxon-name-part taxon-name-part-type="genus" reg="Eumerus">Eumerus</tp:taxon-name-part><tp:taxon-name-part taxon-name-part-type="species" reg="tadzhikorum">tadzhikorum</tp:taxon-name-part></tp:taxon-name></italic>, male, Kazachstan <bold>C</bold> head lateral view <bold>D</bold> antenna lateral view. Scale bar: 1.0 mm.</p></caption><graphic xmlns:xlink="http://www.w3.org/1999/xlink" xlink:href="zookeys-858-091-g002.jpg" position="float" orientation="portrait" xlink:type="simple" id="oo_313948.jpg"/></fig></tp:treatment-sec><ref-list><ref id="B17"><mixed-citation xmlns:xlink="http://www.w3.org/1999/xlink" xlink:type="simple"><person-group><name name-style="western"><surname>Peck</surname><given-names>LV</given-names></name></person-group> (<year>1979</year>) <article-title>Noviy vid roda <italic><tp:taxon-name><tp:taxon-name-part taxon-name-part-type="genus">Eumerus</tp:taxon-name-part></tp:taxon-name></italic> Mg. (<tp:taxon-name><tp:taxon-name-part taxon-name-part-type="order">Diptera</tp:taxon-name-part></tp:taxon-name>, <tp:taxon-name><tp:taxon-name-part taxon-name-part-type="family">Syrphidae</tp:taxon-name-part></tp:taxon-name>) iz Srednei Asii.</article-title><source>Trudy Vsesoyuznogo entomologicheskogo Obshchestva</source><volume>61</volume>: <fpage>191</fpage>–<lpage>194</lpage>.</mixed-citation></ref></ref-list></tp:taxon-treatment>
