# Supplementary material for: Two new European long-legged hoverfly species of the Eumerusbinominatus species subgroup (Diptera, Syrphidae)
Source: Zookeys. 2019 Jul 1;858:91–108. doi: 10.3897/zookeys.858.34663 (PMC6614168; doi:10.3897/zookeys.858.34663)
Supplement: XML Treatment for Eumerus tadzhikorum [file zookeys.858.34663-treatment5.xml]

<!DOCTYPE tp:taxon-treatment
  PUBLIC "-//TaxonX//DTD Taxonomic Treatment Publishing DTD v0 20100105//EN" "tax-treatment-NSO.dtd">
<tp:taxon-treatment xmlns:tp="http://www.plazi.org/taxpub"><tp:treatment-meta><kwd-group><label>Taxon classification</label><kwd><named-content xmlns:xlink="http://www.w3.org/1999/xlink" content-type="kingdom">Animalia</named-content></kwd><kwd><named-content xmlns:xlink="http://www.w3.org/1999/xlink" content-type="order">Diptera</named-content></kwd><kwd><named-content xmlns:xlink="http://www.w3.org/1999/xlink" content-type="family">Syrphidae</named-content></kwd></kwd-group><mixed-citation publication-type="journal"><person-group><name><surname>Grković</surname><given-names>Ana</given-names></name><name><surname>Smit</surname><given-names>John</given-names></name><name><surname>Radenković</surname><given-names>Snežana</given-names></name><name><surname>Vujić</surname><given-names>Ante</given-names></name><name><surname>van Steenis</surname><given-names>Jeroen</given-names></name></person-group><article-title>Two new European long-legged hoverfly species of the <italic><tp:taxon-name><tp:taxon-name-part taxon-name-part-type="genus" reg="Eumerus">Eumerus</tp:taxon-name-part><tp:taxon-name-part taxon-name-part-type="species" reg="binominatus">binominatus</tp:taxon-name-part></tp:taxon-name></italic> species subgroup (<tp:taxon-name><tp:taxon-name-part taxon-name-part-type="order">Diptera</tp:taxon-name-part></tp:taxon-name>, <tp:taxon-name><tp:taxon-name-part taxon-name-part-type="family">Syrphidae</tp:taxon-name-part></tp:taxon-name>)</article-title><source>Zookeys</source><day>01</day><month>7</month><year>2019</year><volume>858</volume><fpage>91</fpage><lpage>108</lpage><pub-id pub-id-type="doi">10.3897/zookeys.858.34663</pub-id></mixed-citation></tp:treatment-meta><tp:nomenclature><tp:taxon-name>
                        <tp:taxon-name-part taxon-name-part-type="genus" reg="Eumerus">Eumerus</tp:taxon-name-part>
                        <tp:taxon-name-part taxon-name-part-type="species" reg="tadzhikorum">tadzhikorum</tp:taxon-name-part>
                      </tp:taxon-name><tp:taxon-authority>Stackelberg, 1949</tp:taxon-authority><xref ref-type="fig" rid="F1">Figs 1C, D</xref><xref ref-type="fig" rid="F2">; 2C, D</xref><xref ref-type="fig" rid="F6">; 6</xref><!--PageBreak --></tp:nomenclature><tp:treatment-sec sec-type="notes" id="SECID0E4IAG"><title>Notes.</title><p>Described from Tajikistan and known from southern Kazakhstan, Kyrgyz, Tajikistan, Turkmenistan and Uzbekistan (<xref ref-type="bibr" rid="B18">Peck 1988</xref>). The holotype is held in <named-content xmlns:xlink="http://www.w3.org/1999/xlink" content-type="dwc:institutional_code" xlink:type="simple">ZISP</named-content> and has been examined by the last author. Additional material of <italic><tp:taxon-name><tp:taxon-name-part taxon-name-part-type="genus" reg="Eumerus">E.</tp:taxon-name-part><tp:taxon-name-part taxon-name-part-type="species" reg="tadzhikorum">tadzhikorum</tp:taxon-name-part></tp:taxon-name></italic> identified by Stackelberg was studied too.</p></tp:treatment-sec><tp:treatment-sec sec-type="material" id="SECID0E1JAG"><title>Material examined.</title><p>Holotype ♂ <italic><tp:taxon-name><tp:taxon-name-part taxon-name-part-type="genus" reg="Eumerus">Eumerus</tp:taxon-name-part><tp:taxon-name-part taxon-name-part-type="species" reg="tadzhikorum">tadzhikorum</tp:taxon-name-part></tp:taxon-name></italic> Stackelberg, 1949: “16.VI.[19]44”, “<italic><tp:taxon-name><tp:taxon-name-part taxon-name-part-type="genus" reg="Eumerus">Eumerus</tp:taxon-name-part></tp:taxon-name></italic> typ. ’46 / <italic><tp:taxon-name><tp:taxon-name-part taxon-name-part-type="genus" reg="Eumerus"/><tp:taxon-name-part taxon-name-part-type="species" reg="tadzhikorum">tadzhikorum</tp:taxon-name-part></tp:taxon-name></italic> sp. nov. / Stackelberg det.”, ”Holotypus ’49 / <italic><tp:taxon-name><tp:taxon-name-part taxon-name-part-type="genus" reg="Eumerus">Eumerus</tp:taxon-name-part></tp:taxon-name></italic> / <italic><tp:taxon-name><tp:taxon-name-part taxon-name-part-type="genus" reg="Eumerus"/><tp:taxon-name-part taxon-name-part-type="species" reg="tadzhikorum">tadzhikorum</tp:taxon-name-part></tp:taxon-name></italic> Stack.” [red label, partly handwritten], ”Lectotypus <italic><tp:taxon-name><tp:taxon-name-part taxon-name-part-type="genus" reg="Eumerus">Eumerus</tp:taxon-name-part></tp:taxon-name></italic> / <italic><tp:taxon-name><tp:taxon-name-part taxon-name-part-type="genus" reg="Eumerus"/><tp:taxon-name-part taxon-name-part-type="species" reg="tadzhikorum">tadzhikorum</tp:taxon-name-part></tp:taxon-name></italic> Stack / design. V. Richter” [red label, partly handwritten], (<named-content xmlns:xlink="http://www.w3.org/1999/xlink" content-type="dwc:institutional_code" xlink:type="simple">ZISP</named-content>).</p><p>Additional material. Kazakhstan: “KZ Oblast Almaty / Tamgaly 886 m / lat 43.802 lng 75.534 / 8 V 2015 leg. S. Bot”, 1♂ (<abbrev xmlns:xlink="http://www.w3.org/1999/xlink" xlink:title="S. Bot private collection, Haren, The Netherlands" id="ABBRID0EIMAG" xlink:type="simple">SBPC</abbrev>); “KAZAKHSTAN 29.V.2001 / SE Chilik 700m / <named-content xmlns:xlink="http://www.w3.org/1999/xlink" content-type="dwc:verbatimCoordinates" xlink:type="simple"><named-content content-type="geo-json" specific-use="{&#34;type&#34;:&#34;Point&#34;,&#34;coordinates&#34;:[78.483333,43.666667]}" id="NCID0EPMAG" xlink:type="simple">43°40'N 78°29'E</named-content></named-content> / leg. M. Hauser”, 1♂ (<abbrev xmlns:xlink="http://www.w3.org/1999/xlink" xlink:title="California State Collection of Arthropods, Sacramento, California, USA" id="ABBRID0EUMAG" xlink:type="simple">CSCA</abbrev>). Armenia: “Мегри на р. Аракс / Армения / В. Рихтер” with added handwritten “2.5 km B. m. g. / стаиции / 7.V.974”, 1♂ (<named-content xmlns:xlink="http://www.w3.org/1999/xlink" content-type="dwc:institutional_code" xlink:type="simple">ZISP</named-content>).</p></tp:treatment-sec><tp:treatment-sec sec-type="diagnosis" id="SECID0EANAG"><title>Diagnosis.</title><p>Male. Eyes clearly separated by width of basoflagellomere. Wing with a dark spot (Fig. <xref ref-type="fig" rid="F1">1C, D</xref>). Antenna black and as high as long (Fig. <xref ref-type="fig" rid="F2">2D</xref>). Metafemur with row of about 7 rather long black setae, which are about 1/3 as long as width of metafemur. Abdomen partly red (Fig. <xref ref-type="fig" rid="F1">1C, D</xref>). Posterior surstyle lobe anteriorly with fan-like protruding structure, separated by deep incision.</p><fig id="F6" position="float" orientation="portrait"><label>Figure 6.</label><caption><p><italic><tp:taxon-name><tp:taxon-name-part taxon-name-part-type="genus" reg="Eumerus">Eumerus</tp:taxon-name-part><tp:taxon-name-part taxon-name-part-type="species" reg="tadzhikorum">tadzhikorum</tp:taxon-name-part></tp:taxon-name></italic>, male terminalia <bold>A</bold> epandrium, lateral view <bold>B</bold> surstyle lobe, ventral view <bold>C</bold> hypandrium, lateral view. Scale bar: 0.2 mm.</p></caption><graphic xmlns:xlink="http://www.w3.org/1999/xlink" xlink:href="zookeys-858-091-g006.jpg" position="float" orientation="portrait" xlink:type="simple" id="oo_313952.jpg"/></fig></tp:treatment-sec><tp:treatment-sec sec-type="remarks" id="SECID0EQOAG"><title>Remarks.</title><p>This species is extremely similar to <italic><tp:taxon-name><tp:taxon-name-part taxon-name-part-type="genus" reg="Eumerus">E.</tp:taxon-name-part><tp:taxon-name-part taxon-name-part-type="species" reg="binominatus">binominatus</tp:taxon-name-part></tp:taxon-name></italic> and it is possibly a subjective junior synonym of this species. The length of the setae on the apico-ventral side of the metafemur seems to vary in number and length. Due to lack of material no conclusion will be drawn here.</p></tp:treatment-sec><tp:treatment-sec><!--Section generated to contain objects referenced in tp:taxon-treatment.--><fig id="F1" position="float" orientation="portrait"><label>Figure 1.</label><caption><p><italic><tp:taxon-name><tp:taxon-name-part taxon-name-part-type="genus" reg="Eumerus">Eumerus</tp:taxon-name-part><tp:taxon-name-part taxon-name-part-type="species" reg="binominatus">binominatus</tp:taxon-name-part></tp:taxon-name></italic>, male holotype of <italic><tp:taxon-name><tp:taxon-name-part taxon-name-part-type="genus" reg="Eumerus">E.</tp:taxon-name-part><tp:taxon-name-part taxon-name-part-type="species" reg="maculipennis">maculipennis</tp:taxon-name-part></tp:taxon-name></italic><bold>A</bold> dorsal view <bold>B</bold> lateral view. <italic><tp:taxon-name><tp:taxon-name-part taxon-name-part-type="genus" reg="Eumerus">Eumerus</tp:taxon-name-part><tp:taxon-name-part taxon-name-part-type="species" reg="tadzhikorum">tadzhikorum</tp:taxon-name-part></tp:taxon-name></italic>, male, Kazachstan <bold>C</bold> dorsal view <bold>D</bold> lateral view. Scale bar: 1.0 mm.</p></caption><graphic xmlns:xlink="http://www.w3.org/1999/xlink" xlink:href="zookeys-858-091-g001.jpg" position="float" orientation="portrait" xlink:type="simple" id="oo_313947.jpg"/></fig><fig id="F2" position="float" orientation="portrait"><label>Figure 2.</label><caption><p><italic><tp:taxon-name><tp:taxon-name-part taxon-name-part-type="genus" reg="Eumerus">Eumerus</tp:taxon-name-part><tp:taxon-name-part taxon-name-part-type="species" reg="binominatus">binominatus</tp:taxon-name-part></tp:taxon-name></italic>, Male holotype of <italic><tp:taxon-name><tp:taxon-name-part taxon-name-part-type="genus" reg="Eumerus">E.</tp:taxon-name-part><tp:taxon-name-part taxon-name-part-type="species" reg="maculipennis">maculipennis</tp:taxon-name-part></tp:taxon-name></italic><bold>A</bold> head, fronto-lateral view <bold>B</bold> antenna, lateral view. <italic><tp:taxon-name><tp:taxon-name-part taxon-name-part-type="genus" reg="Eumerus">Eumerus</tp:taxon-name-part><tp:taxon-name-part taxon-name-part-type="species" reg="tadzhikorum">tadzhikorum</tp:taxon-name-part></tp:taxon-name></italic>, male, Kazachstan <bold>C</bold> head lateral view <bold>D</bold> antenna lateral view. Scale bar: 1.0 mm.</p></caption><graphic xmlns:xlink="http://www.w3.org/1999/xlink" xlink:href="zookeys-858-091-g002.jpg" position="float" orientation="portrait" xlink:type="simple" id="oo_313948.jpg"/></fig></tp:treatment-sec><ref-list><ref id="B18"><mixed-citation xmlns:xlink="http://www.w3.org/1999/xlink" xlink:type="simple"><person-group><name name-style="western"><surname>Peck</surname><given-names>LV</given-names></name></person-group> (<year>1988</year>) <source><tp:taxon-name><tp:taxon-name-part taxon-name-part-type="family">Syrphidae</tp:taxon-name-part></tp:taxon-name>. In: Soós A, Papp L (Eds) Catalogue of Palaearctic <tp:taxon-name><tp:taxon-name-part taxon-name-part-type="order">Diptera</tp:taxon-name-part></tp:taxon-name>, vol.</source><publisher-name>8</publisher-name>, <publisher-loc>Budapest</publisher-loc>, <size units="page">363 pp</size>.</mixed-citation></ref></ref-list></tp:taxon-treatment>
