# Supplementary material for: Two new European long-legged hoverfly species of the Eumerusbinominatus species subgroup (Diptera, Syrphidae)
Source: Zookeys. 2019 Jul 1;858:91–108. doi: 10.3897/zookeys.858.34663 (PMC6614168; doi:10.3897/zookeys.858.34663)
Supplement: XML Treatment for Eumerus tenuitarsis [file zookeys.858.34663-treatment6.xml]

<!DOCTYPE tp:taxon-treatment
  PUBLIC "-//TaxonX//DTD Taxonomic Treatment Publishing DTD v0 20100105//EN" "tax-treatment-NSO.dtd">
<tp:taxon-treatment xmlns:tp="http://www.plazi.org/taxpub"><tp:treatment-meta><kwd-group><label>Taxon classification</label><kwd><named-content xmlns:xlink="http://www.w3.org/1999/xlink" content-type="kingdom">Animalia</named-content></kwd><kwd><named-content xmlns:xlink="http://www.w3.org/1999/xlink" content-type="order">Diptera</named-content></kwd><kwd><named-content xmlns:xlink="http://www.w3.org/1999/xlink" content-type="family">Syrphidae</named-content></kwd></kwd-group><mixed-citation publication-type="journal"><person-group><name><surname>Grković</surname><given-names>Ana</given-names></name><name><surname>Smit</surname><given-names>John</given-names></name><name><surname>Radenković</surname><given-names>Snežana</given-names></name><name><surname>Vujić</surname><given-names>Ante</given-names></name><name><surname>van Steenis</surname><given-names>Jeroen</given-names></name></person-group><article-title>Two new European long-legged hoverfly species of the <italic><tp:taxon-name><tp:taxon-name-part taxon-name-part-type="genus" reg="Eumerus">Eumerus</tp:taxon-name-part><tp:taxon-name-part taxon-name-part-type="species" reg="binominatus">binominatus</tp:taxon-name-part></tp:taxon-name></italic> species subgroup (<tp:taxon-name><tp:taxon-name-part taxon-name-part-type="order">Diptera</tp:taxon-name-part></tp:taxon-name>, <tp:taxon-name><tp:taxon-name-part taxon-name-part-type="family">Syrphidae</tp:taxon-name-part></tp:taxon-name>)</article-title><source>Zookeys</source><day>01</day><month>7</month><year>2019</year><volume>858</volume><fpage>91</fpage><lpage>108</lpage><pub-id pub-id-type="doi">10.3897/zookeys.858.34663</pub-id></mixed-citation></tp:treatment-meta><tp:nomenclature><tp:taxon-name>
                        <tp:taxon-name-part taxon-name-part-type="genus" reg="Eumerus">Eumerus</tp:taxon-name-part>
                        <tp:taxon-name-part taxon-name-part-type="species" reg="tenuitarsis">tenuitarsis</tp:taxon-name-part>
                        <object-id xmlns:xlink="http://www.w3.org/1999/xlink" content-type="zoobank" xlink:type="simple">http://zoobank.org/4c2cf1d2-c5f5-4e5e-9c2e-562329fdf1f5</object-id>
                      </tp:taxon-name><tp:taxon-authority>Grković &amp; Vujić</tp:taxon-authority><tp:taxon-status xmlns:xlink="http://www.w3.org/1999/xlink" xlink:type="simple">sp. nov.</tp:taxon-status><xref ref-type="fig" rid="F3">Figs 3C, D</xref><xref ref-type="fig" rid="F4">; 4A–D</xref><xref ref-type="fig" rid="F5">; 5C, E, F, H</xref><xref ref-type="fig" rid="F7">; 7</xref></tp:nomenclature><tp:treatment-sec sec-type="type material" id="SECID0E1QAG"><title>Type material.</title><p><bold>Holotype</bold>. GREECE • ♂, Lesvos, Agiassos. Original label: “Agiassos, 601 m / Lesbos, Greece / <named-content xmlns:xlink="http://www.w3.org/1999/xlink" content-type="dwc:verbatimCoordinates" xlink:type="simple"><named-content content-type="geo-json" specific-use="{&#34;type&#34;:&#34;Point&#34;,&#34;coordinates&#34;:[26.373056,39.071111]}" id="NCID0EFRAG" xlink:type="simple">39°4'16"N / 26°22'23"E</named-content></named-content> / 23.vi.2003 / leg. M. Hull”. <bold>Paratype</bold>. GREECE • 1♀, Evros, Dadia, 26–28.vii.2013, <named-content xmlns:xlink="http://www.w3.org/1999/xlink" content-type="dwc:verbatimCoordinates" xlink:type="simple"><named-content content-type="geo-json" specific-use="{&#34;type&#34;:&#34;Point&#34;,&#34;coordinates&#34;:[26.093300,40.994300]}" id="NCID0EPRAG" xlink:type="simple">40,9943N 26.0933E</named-content></named-content> leg. M. Kourtidou (<named-content xmlns:xlink="http://www.w3.org/1999/xlink" content-type="dwc:institutional_code" xlink:type="simple">FSUNS</named-content>).</p><!--PageBreak --></tp:treatment-sec><tp:treatment-sec sec-type="diagnosis" id="SECID0E3RAG"><title>Diagnosis.</title><p>Male. Ocellar triangle isosceles (Fig. <xref ref-type="fig" rid="F4">4A</xref>). Abdomen black, without any red markings (Fig. <xref ref-type="fig" rid="F3">3C</xref>). Constriction of elongated metafemur is located in anterior half (Fig. <xref ref-type="fig" rid="F4">4D</xref>). Metatibia with characteristic curvature in posterior half, also well noticeable in female. Ventral margin of hypandrium with oval medial protuberance (Fig. <xref ref-type="fig" rid="F5">5C</xref>: vp). Anterior lobe of surstylus with a single row of pilosity (Fig. <xref ref-type="fig" rid="F5">5E</xref>).</p></tp:treatment-sec><tp:treatment-sec sec-type="description" id="SECID0EWSAG"><title>Description.</title><p><bold>Male</bold>. Body length (excluding antennae): 12 mm; wing length: 8 mm. <italic>Head</italic>. Eyes slightly dichoptic, separated by width of two ommatidia (Fig. <xref ref-type="fig" rid="F4">4A</xref>); covered in long dense white pilosity. Eye margins in anterior view almost parallel, slightly broadening ventrally. Face completely black pilose, gently pollinose, with distinctive thin line of silvery-white pollinosity in middle, slightly narrower in upper part. Frons, vertical triangle and occiput black; silvery-white pollinosity well expressed along eye margin on frons, on vertex anteriorly and dorsally on occiput behind eye margin, on the posterior margin as a patch, but most distinctive laterally. Ocellar triangle isosceles and predominantly black pilose, becoming intermixed with white pile in front of the ocellar triangle and turning predominantly white behind it. Vertical triangle and occiput with metallic blue reflection. Distance from anterior to posterior ocellus same as distance from latter one to upper eye corner. Lower facial margin in lateral view not protruding (Fig. <xref ref-type="fig" rid="F4">4B</xref>). In lateral view, white pilosity on eyes make contrast to black long pile on face, reaching one third to half of their length. Scape and pedicel dark colored, almost black. Basoflagellomere lacking in the holotype. Ventral pile of pedicel black, longer than its depth. <italic>Thorax</italic>. Scutum and scutellum densely punctate, covered in long dense white pilosity. Scutum with pair of white vittae of pollinosity, along almost two thirds of scutum length. Scutellum and lateral area of scutum with metallic blue tinge. Pleurae black. Anepisternum predominantly covered in long white pilosity, except behind anterior spiracle with patch of black pilosity. Katepisternum, anepimeron and katepimeron black pilose. <italic>Wing</italic>. Hyaline with pterostigma the same color as wing. Vein R<sub>4+5</sub> slightly curved. Wing covered in microtrichia except for basal cells mostly bare. Costal setae black. Halter blackish. <italic>Legs</italic>. Metaleg slender with all segments very elongated (Fig. <xref ref-type="fig" rid="F4">4D</xref>). Femora black with yellowish tips covered in black <!--PageBreak -->pilosity; metafemur very narrow in apical half with only few scattered inconspicuous setae. Tibiae white pilose. Pro- and mesotibia mostly black, yellowish in basal third and with yellowish apices; metatibia in the basal half yellowish, the apical half black turning lighter towards apex. Metatibia with characteristic curvature in posterior half (Fig. <xref ref-type="fig" rid="F4">4D</xref>). Tarsi brown to black; metatarsus longer than tibia. <italic>Abdomen</italic>. Black, punctate, pilose, tapered (Figure <xref ref-type="fig" rid="F3">3C</xref>; <xref ref-type="fig" rid="F4">4C</xref>). Terga 2–3 with pairs of wide white pollinose maculae, slightly obscured towards medial part of terga; tergum 4 with pair of white pollinose maculae with apices upwards. Tergum 2 with long white pile laterally; pilosity adpressed, in area of pollinose maculae white, black on rest of terga. Punctures are visible through pollinose maculae. Sterna entirely black pilose; sternum 4 flat with uniformly long pilosity (Fig. <xref ref-type="fig" rid="F5">5H</xref>). <italic>Terminalia</italic>. (Fig. <xref ref-type="fig" rid="F5">5C, E, F</xref>). Posterior surstyle lobe simple, beak-like in lateral view, with long strong setae laterally on outer surface (Fig. <xref ref-type="fig" rid="F5">5E</xref>: ps); in ventral view, outer margin slightly convex, pilose (Fig. <xref ref-type="fig" rid="F5">5F</xref>: om). Cerci oval (Fig. <xref ref-type="fig" rid="F5">5E</xref>: c), uniformly pilose. Interior accessory lobe of surstyle lobe densely pilose (Fig. <xref ref-type="fig" rid="F5">5F</xref>: in). Hypandrium curved, broad with folded thecal ridge near base (Fig. <xref ref-type="fig" rid="F5">5C</xref>: th); medially with oval protuberance on ventral margin (Fig. <xref ref-type="fig" rid="F5">5C</xref>: vp) and wide notch dorsally near base (Fig. <xref ref-type="fig" rid="F5">5C</xref>: dn). <bold>Female</bold>. Body length (excluding antennae): 11 mm; wing length: 7 mm. Similar to male except normal sexual dimorphism and for following characteristics: <italic>Head</italic>. White pilose except on ocellar triangle, with black pilosity. Basoflagellomere oval, dark, reddish anteriorly, with three radial wrinkles (Fig. <xref ref-type="fig" rid="F7">7B</xref>). Width of the frons in narrower part is narrower than one fourth of width of head in anterior view. (Fig. <xref ref-type="fig" rid="F7">7A</xref>). <italic>Thorax</italic>. Bluish sheen not noticeable. White pollinose vittae present along almost entire length of scutum. Pleurae white pilose. Segments of metaleg only slightly elongated. Metatibia with characteristic curvature (Fig. <xref ref-type="fig" rid="F7">7C</xref>). <italic>Abdomen</italic>. Tergum 4 with longer white pile posteriorly. Sterna black pilose except sternum 4 which is covered in white pile.</p><fig id="F7" position="float" orientation="portrait"><label>Figure 7.</label><caption><p><italic><tp:taxon-name><tp:taxon-name-part taxon-name-part-type="genus" reg="Eumerus">Eumerus</tp:taxon-name-part><tp:taxon-name-part taxon-name-part-type="species" reg="tenuitarsis">tenuitarsis</tp:taxon-name-part></tp:taxon-name></italic> sp. nov., female <bold>A</bold> head, dorsal view <bold>B</bold> head, lateral view <bold>C</bold> metaleg, lateral view. Scale bar: 0.5 mm.</p></caption><graphic xmlns:xlink="http://www.w3.org/1999/xlink" xlink:href="zookeys-858-091-g007.jpg" position="float" orientation="portrait" xlink:type="simple" id="oo_313953.jpg"/></fig><!--PageBreak --></tp:treatment-sec><tp:treatment-sec sec-type="etymology" id="SECID0E4WAG"><title>Etymology.</title><p>The species name is derived from the Latin words “tenui” and “tarsus” and refers to the extremely long and slender tarsi, especially obvious in the male metalegs.</p></tp:treatment-sec><tp:treatment-sec sec-type="distribution" id="SECID0ECXAG"><title>Distribution.</title><p>Only known from the holotype and female paratype taken on Lesvos and Evros (Greece) respectively.</p><fig id="F8" position="float" orientation="portrait"><label>Figure 8.</label><caption><p>Current known distribution of the species of the <italic><tp:taxon-name><tp:taxon-name-part taxon-name-part-type="genus" reg="Eumerus">Eumerus</tp:taxon-name-part><tp:taxon-name-part taxon-name-part-type="species" reg="binominatus">binominatus</tp:taxon-name-part></tp:taxon-name></italic> subgroup. Black dots stand for <italic><tp:taxon-name><tp:taxon-name-part taxon-name-part-type="genus" reg="Eumerus">Eumerus</tp:taxon-name-part><tp:taxon-name-part taxon-name-part-type="species" reg="grallator">grallator</tp:taxon-name-part></tp:taxon-name></italic> sp. nov., black triangle for <italic><tp:taxon-name><tp:taxon-name-part taxon-name-part-type="genus" reg="Eumerus">Eumerus</tp:taxon-name-part><tp:taxon-name-part taxon-name-part-type="species" reg="longitarsis">longitarsis</tp:taxon-name-part></tp:taxon-name></italic> Peck, 1979 Far East record only, black squares for <italic><tp:taxon-name><tp:taxon-name-part taxon-name-part-type="genus" reg="Eumerus">E.</tp:taxon-name-part><tp:taxon-name-part taxon-name-part-type="species" reg="tenuitarsis">tenuitarsis</tp:taxon-name-part></tp:taxon-name></italic> sp. nov. and grey area inferred distribution of Middle Asian species of the <italic><tp:taxon-name><tp:taxon-name-part taxon-name-part-type="genus" reg="Eumerus">Eumerus</tp:taxon-name-part><tp:taxon-name-part taxon-name-part-type="species" reg="binominatus">binominatus</tp:taxon-name-part></tp:taxon-name></italic> subgroup, including <italic><tp:taxon-name><tp:taxon-name-part taxon-name-part-type="genus" reg="Eumerus">E.</tp:taxon-name-part><tp:taxon-name-part taxon-name-part-type="species" reg="binominatus">binominatus</tp:taxon-name-part></tp:taxon-name></italic>, <italic><tp:taxon-name><tp:taxon-name-part taxon-name-part-type="genus" reg="Eumerus">E.</tp:taxon-name-part><tp:taxon-name-part taxon-name-part-type="species" reg="longitarsis">longitarsis</tp:taxon-name-part></tp:taxon-name></italic> and <italic><tp:taxon-name><tp:taxon-name-part taxon-name-part-type="genus" reg="Eumerus">E.</tp:taxon-name-part><tp:taxon-name-part taxon-name-part-type="species" reg="tadzhikorum">tadzhikorum</tp:taxon-name-part></tp:taxon-name></italic>.</p></caption><graphic xmlns:xlink="http://www.w3.org/1999/xlink" xlink:href="zookeys-858-091-g008.jpg" position="float" orientation="portrait" xlink:type="simple" id="oo_313954.jpg"/></fig></tp:treatment-sec><tp:treatment-sec><!--Section generated to contain objects referenced in tp:taxon-treatment.--><fig id="F3" position="float" orientation="portrait"><label>Figure 3.</label><caption><p><italic><tp:taxon-name><tp:taxon-name-part taxon-name-part-type="genus" reg="Eumerus">Eumerus</tp:taxon-name-part><tp:taxon-name-part taxon-name-part-type="species" reg="grallator">grallator</tp:taxon-name-part></tp:taxon-name></italic> sp. nov., male holotype <bold>A</bold> dorsal view <bold>B</bold> lateral view. <italic><tp:taxon-name><tp:taxon-name-part taxon-name-part-type="genus" reg="Eumerus">Eumerus</tp:taxon-name-part><tp:taxon-name-part taxon-name-part-type="species" reg="tenuitarsis">tenuitarsis</tp:taxon-name-part></tp:taxon-name></italic> sp. nov. male holotype <bold>C</bold> dorsal view <bold>D</bold> lateral view. Scale bar: 1 mm.</p></caption><graphic xmlns:xlink="http://www.w3.org/1999/xlink" xlink:href="zookeys-858-091-g003.jpg" position="float" orientation="portrait" xlink:type="simple" id="oo_313949.jpg"/></fig><fig id="F4" position="float" orientation="portrait"><label>Figure 4.</label><caption><p><italic><tp:taxon-name><tp:taxon-name-part taxon-name-part-type="genus" reg="Eumerus">Eumerus</tp:taxon-name-part><tp:taxon-name-part taxon-name-part-type="species" reg="tenuitarsis">tenuitarsis</tp:taxon-name-part></tp:taxon-name></italic> sp. nov., male <bold>A</bold> head, dorsal view <bold>B</bold> head, lateral view <bold>C</bold> abdomen <bold>D</bold> metaleg, lateral view. <italic><tp:taxon-name><tp:taxon-name-part taxon-name-part-type="genus" reg="Eumerus">Eumerus</tp:taxon-name-part><tp:taxon-name-part taxon-name-part-type="species" reg="grallator">grallator</tp:taxon-name-part></tp:taxon-name></italic> sp. nov., male <bold>E</bold> metaleg, lateral view. <italic><tp:taxon-name><tp:taxon-name-part taxon-name-part-type="genus" reg="Eumerus">Eumerus</tp:taxon-name-part><tp:taxon-name-part taxon-name-part-type="species" reg="longitarsis">longitarsis</tp:taxon-name-part></tp:taxon-name></italic>, male <bold>F</bold> metaleg, lateral view. Scale bar: 1 mm.</p></caption><graphic xmlns:xlink="http://www.w3.org/1999/xlink" xlink:href="zookeys-858-091-g004.jpg" position="float" orientation="portrait" xlink:type="simple" id="oo_313950.jpg"/></fig><fig id="F5" position="float" orientation="portrait"><label>Figure 5.</label><caption><p><italic><tp:taxon-name><tp:taxon-name-part taxon-name-part-type="genus" reg="Eumerus">Eumerus</tp:taxon-name-part><tp:taxon-name-part taxon-name-part-type="species" reg="grallator">grallator</tp:taxon-name-part></tp:taxon-name></italic> sp. nov., male <bold>A</bold> epandrium, lateral view <bold>B</bold> surstyle lobe, ventral view <bold>D</bold> medial part of hypandrium, lateral view <bold>G</bold> fourth sternum. <italic><tp:taxon-name><tp:taxon-name-part taxon-name-part-type="genus" reg="Eumerus">Eumerus</tp:taxon-name-part><tp:taxon-name-part taxon-name-part-type="species" reg="tenuitarsis">tenuitarsis</tp:taxon-name-part></tp:taxon-name></italic> sp. nov., male <bold>C</bold> hypandrium, lateral view <bold>E</bold> surstyle lobe, lateral view <bold>F</bold> epandrium, ventral view <bold>H</bold> fourth sternum. <bold>Abbreviations</bold>: <bold>c</bold> – cercus, <bold>dn</bold> – dorsal notch of hypandrium, <bold>in</bold> – interior accessory lobe of surstyle lobe, <bold>om</bold> – outer margin of posterior surstyle lobe in ventral view, <bold>ps</bold> – posterior lobe of surstylus, <bold>th</bold> – thecal ridge of hypandrium, <bold>vp</bold> – ventral protuberance of hypandrium. Scale bars: 0.2 mm (<bold>A–F</bold>); 0.5 mm (<bold>G, H</bold>).</p></caption><graphic xmlns:xlink="http://www.w3.org/1999/xlink" xlink:href="zookeys-858-091-g005.jpg" position="float" orientation="portrait" xlink:type="simple" id="oo_313951.jpg"/></fig></tp:treatment-sec></tp:taxon-treatment>
